# Supplementary material for: Multi-Omics, an Integrated Approach to Identify Novel Blood Biomarkers of Alzheimer’s Disease
Source: Metabolites. 2022 Oct 6;12(10):949. doi: 10.3390/metabo12100949 (PMC9610280; doi:10.3390/metabo12100949)
Supplement: Supplementary file 1 [file metabolites-12-00949-s001.zip]

Archive with 1 entries (1 files):
- metabolites-1930538-supplementary.pdf
